# Supplementary material for: Comparison between Prehospital Mechanical Cardiopulmonary Resuscitation (CPR) Devices and Manual CPR for Out-of-Hospital Cardiac Arrest: A Systematic Review, Meta-Analysis, and Trial Sequential Analysis
Source: J Clin Med. 2022 Mar 7;11(5):1448. doi: 10.3390/jcm11051448 (PMC8911115; doi:10.3390/jcm11051448)
Supplement: Supplementary file 1 [file jcm-11-01448-s001.zip]

Archive with 1 entries (1 files):
- jcm-1602025-supplementary.pdf
